# Supplementary material for: Mechanical Properties of Aluminum Alloy Tubes Fabricated Through Surface Mechanical Grinding Treatment and Graphene Lubrication Under Biaxial Stress States
Source: Materials (Basel). 2025 Apr 29;18(9):2038. doi: 10.3390/ma18092038 (PMC12072185; doi:10.3390/ma18092038)
Supplement: Supplementary file 1 [file materials-18-02038-s001.zip]

Archive with 1 entries (1 files):
- materials-3545745-supplementary.pdf
